# Supplementary material for: The Complex Effect of Different Tillage Systems on the Faba Bean Agroecosystem
Source: Plants (Basel). 2024 Feb 13;13(4):513. doi: 10.3390/plants13040513 (PMC10892685; doi:10.3390/plants13040513)
Supplement: Supplementary file 1 [file plants-13-00513-s001.zip]

Archive with 1 entries (1 files):
- plants-2830512-supplementary.pdf
